# Supplementary material for: A Four−Gene-Based Risk Score With High Prognostic Value in Gastric Cancer
Source: Front Oncol. 2021 Sep 2;11:584213. doi: 10.3389/fonc.2021.584213 (PMC8443773; doi:10.3389/fonc.2021.584213)
Supplement: Supplementary file 2 [file Table_1.xls]

## Sheet: Tianjin cohort
Mutation code matirx and Clinical information of Tianjin cohort
ID	UTRN	MUC16	HYDIN	CCDC178	status	OS.time	Mutation Count	Signature1	Group	Sex	Age	TNM Stage	POLE	Signature
PGM63	0	1	3	0	1	5.87	912	-3.4386	Low Risk	1	55	4	0	-1
PGM4	0	0	3	0	1	9.8	432	-3.2763	Low Risk	1	67	3	1	-1
PGM33	3	0	0	0	0	13.7	848	-1.377	Low Risk	1	82	2	0	-1
PGM31	0	0	1	0	0	31.61	209	-1.0921	Low Risk	1	61	4	0	-1
PGM48	2	0	0	0	0	53.02	466	-0.918	Low Risk	2	50	2	0	-1
PGM22	1	1	0	0	0	63.84	92	-0.6213	Low Risk	2	55	2	0	-1
PGM25	1	0	0	0	0	63.08	64	-0.459	Low Risk	1	58	2	0	-1
PGM78	1	0	0	0	0	20.43	205	-0.459	Low Risk	2	61	2	0	-1
PGM52	0	1	0	0	0	45.25	186	-0.1623	Low Risk	1	50	4	0	-1
PGM65	0	1	0	0	0	31.08	1137	-0.1623	Low Risk	2	59	1	1	-1
PGM23	0	1	0	0	0	63.44	86	-0.1623	Low Risk	1	54	2	0	-1
PGM62	0	1	0	0	0	42.33	188	-0.1623	Low Risk	1	67	4	0	-1
PGM3	0	1	0	0	1	14.43	82	-0.1623	Low Risk	1	59	4	0	-1
PGM34	0	1	0	0	0	58.82	70	-0.1623	Low Risk	2	53	3	0	-1
PGM38	0	1	0	0	1	19.02	93	-0.1623	Low Risk	1	33	3	0	-1
PGM42	0	1	0	0	0	55.57	114	-0.1623	Low Risk	1	58	4	0	-1
PGM44	0	1	0	0	0	55.34	46	-0.1623	Low Risk	2	55	3	0	-1
PGM68	0	1	0	0	0	20.85	168	-0.1623	Low Risk	2	66	3	0	-1
PGM74	0	1	0	0	0	25.08	61	-0.1623	Low Risk	2	48	4	0	-1
PGM41	0	0	0	0	1	13.77	77	0	Medium Risk	2	64	3	0	0
PGM75	0	0	0	0	1	14.36	133	0	Medium Risk	2	60	3	0	0
PGM32	0	0	0	0	1	14.03	96	0	Medium Risk	1	67	3	0	0
PGM28	0	0	0	0	1	11.84	107	0	Medium Risk	1	62	2	0	0
PGM27	0	0	0	0	0	60.92	200	0	Medium Risk	1	55	2	0	0
PGM30	0	0	0	0	0	20.69	20	0	Medium Risk	2	59	3	0	0
PGM66	0	0	0	0	0	8.79	144	0	Medium Risk	1	77	3	0	0
PGM26	0	0	0	0	1	18.98	125	0	Medium Risk	1	50	3	0	0
PGM37	0	0	0	0	0	0.2	104	0	Medium Risk	1	65	4	0	0
PGM40	0	0	0	0	0	26.82	74	0	Medium Risk	1	54	3	0	0
PGM1	0	0	0	0	0	78.95	92	0	Medium Risk	1	67	2	0	0
PGM64	0	0	0	0	0	1.7	48	0	Medium Risk	1	72	2	0	0
PGM10	0	0	0	0	0	3.74	20	0	Medium Risk	2	33	4	0	0
PGM19	0	0	0	0	1	20.46	84	0	Medium Risk	1	40	3	0	0
PGM36	0	0	0	0	0	58.36	154	0	Medium Risk	1	68	2	0	0
PGM47	0	0	0	0	1	24.43	348	0	Medium Risk	2	46	2	0	0
PGM50	0	0	0	0	1	13.41	137	0	Medium Risk	1	64	2	0	0
PGM51	0	0	0	0	1	20.69	83	0	Medium Risk	1	41	3	0	0
PGM53	0	0	0	0	1	24.03	129	0	Medium Risk	2	68	3	0	0
PGM54	0	0	0	0	1	9.57	354	0	Medium Risk	1	66	3	0	0
PGM76	0	0	0	0	0	21.8	142	0	Medium Risk	2	60	3	0	0
PGM8	0	0	0	0	1	11.54	46	0	Medium Risk	1	70	2	0	0
PGM11	0	0	0	0	1	67.64	55	0	Medium Risk	1	59	2	0	0
PGM12	0	0	0	0	1	28.49	64	0	Medium Risk	2	58	4	0	0
PGM13	0	0	0	0	1	45.15	32	0	Medium Risk	1	60	4	0	0
PGM14	0	0	0	0	1	10.69	147	0	Medium Risk	1	55	2	0	0
PGM16	0	0	0	0	0	68.82	51	0	Medium Risk	1	52	2	0	0
PGM17	0	0	0	0	1	6.43	34	0	Medium Risk	1	50	3	0	0
PGM18	0	0	0	0	0	63.57	90	0	Medium Risk	2	76	2	0	0
PGM2	0	0	0	0	1	9.74	44	0	Medium Risk	1	39	3	0	0
PGM20	0	0	0	0	1	43.28	55	0	Medium Risk	1	58	3	0	0
PGM21	0	0	0	0	0	4.72	88	0	Medium Risk	2	48	4	0	0
PGM24	0	0	0	0	0	58.52	96	0	Medium Risk	1	63	2	0	0
PGM29	0	0	0	0	0	5.41	59	0	Medium Risk	1	72	1	0	0
PGM35	0	0	0	0	0	53.38	27	0	Medium Risk	1	64	2	0	0
PGM39	0	0	0	0	1	11.74	43	0	Medium Risk	1	74	4	0	0
PGM43	0	0	0	0	0	55.41	53	0	Medium Risk	2	63	2	0	0
PGM45	0	0	0	0	0	54.95	95	0	Medium Risk	1	41	3	0	0
PGM46	0	0	0	0	1	41.8	68	0	Medium Risk	2	73	2	0	0
PGM49	0	0	0	0	1	36.75	23	0	Medium Risk	1	47	2	0	0
PGM5	0	0	0	0	0	40.82	1	0	Medium Risk	1	49	3	0	0
PGM55	0	0	0	0	0	47.54	37	0	Medium Risk	2	69	3	0	0
PGM57	0	0	0	0	1	7.11	32	0	Medium Risk	1	27	4	0	0
PGM58	0	0	0	0	1	25.84	47	0	Medium Risk	1	76	4	0	0
PGM59	0	0	0	0	1	6.49	26	0	Medium Risk	2	55	3	0	0
PGM6	0	0	0	0	0	10.49	28	0	Medium Risk	2	35	3	0	0
PGM60	0	0	0	0	0	45.18	50	0	Medium Risk	2	45	3	0	0
PGM61	0	0	0	0	1	31.34	51	0	Medium Risk	1	55	3	0	0
PGM67	0	0	0	0	0	25.67	100	0	Medium Risk	2	70	4	0	0
PGM69	0	0	0	0	0	27.8	57	0	Medium Risk	2	67	3	0	0
PGM7	0	0	0	0	0	11.48	74	0	Medium Risk	2	66	3	0	0
PGM70	0	0	0	0	0	26.36	26	0	Medium Risk	2	56	4	0	0
PGM71	0	0	0	0	1	10.69	108	0	Medium Risk	2	69	3	0	0
PGM72	0	0	0	0	0	27.15	32	0	Medium Risk	2	34	4	0	0
PGM73	0	0	0	0	0	26.85	63	0	Medium Risk	2	58	2	0	0
PGM77	0	0	0	0	1	14.03	30	0	Medium Risk	2	65	3	0	0
PGM9	0	0	0	0	0	50.92	116	0	Medium Risk	1	61	4	0	0
