# Supplementary material for: A Four−Gene-Based Risk Score With High Prognostic Value in Gastric Cancer
Source: Front Oncol. 2021 Sep 2;11:584213. doi: 10.3389/fonc.2021.584213 (PMC8443773; doi:10.3389/fonc.2021.584213)
Supplement: Supplementary file 3 [file Table_2.xls]

## Sheet: Mutated vs Wildtype
Clinical information of TCGA STAD cohort
Tumor_Sample_Barcode	days_to_death	Age	days_to_last_followup	gender	_TIME_TO_EVENT	vital_status	pathologic_stage	OS.time	TNM Stage	Sex(1=Male;2=Female)	Signature
TCGA-BR-7703		81	1100	MALE	1100	LIVING	Stage IA	1100	1	1	-3.8976
TCGA-BR-6566		64	997	FEMALE	997	LIVING	Stage IIA	997	2	2	-3.7632
TCGA-CG-5721		58	183	MALE	183	LIVING	Stage IV	183	3	1	-2.508
TCGA-BR-6452		78	29	FEMALE	29	LIVING	Stage IIA	29	2	2	-2.038
TCGA-BR-8680		45	972	MALE	972	LIVING	Stage IV	972	3	1	-1.7278
TCGA-MX-A666		61	427	MALE	427	LIVING	Stage IIA	427	2	1	-1.579
TCGA-CG-5726	881	73		MALE	881	DECEASED	Stage IA	881	1	1	-1.579
TCGA-CG-5733	641	83		FEMALE	641	DECEASED	Stage IIIA	641	3	2	-1.579
TCGA-HU-A4GX		70	616	FEMALE	616	LIVING	Stage IIIC	616	3	2	-1.5511
TCGA-VQ-A8PP	712	76		MALE	712	DECEASED	Stage IV	712	3	1	-1.5393
TCGA-B7-5816		51	812	FEMALE	812	LIVING	Stage IIB	812	2	2	-1.2544
TCGA-HU-A4H3		56	882	FEMALE	882	LIVING	Stage IIIC	882	3	2	-1.2544
TCGA-BR-8589		56	825	MALE	825	LIVING	Stage IIIB	825	3	1	-1.2544
TCGA-CD-A48A		57	378	MALE	378	LIVING	Stage IIA	378	2	1	-1.2544
TCGA-B7-5818		62	356	MALE	356	LIVING	Stage IB	356	1	1	-1.2544
TCGA-IN-A6RP		63	196	MALE	196	LIVING	Stage IIIC	196	3	1	-1.2544
TCGA-HU-A4GH		75	358	MALE	358	LIVING	Stage IA	358	1	1	-1.2544
TCGA-BR-8368		84	131	FEMALE	131	LIVING	Stage IB	131	1	2	-1.2544
TCGA-CD-8533		48	468	MALE	468	LIVING	Stage II	468	2	1	-1.0921
TCGA-B7-A5TI		52	595	MALE	595	LIVING	Stage IIIC	595	3	1	-1.0921
TCGA-BR-A4J9		55	14	MALE	14	LIVING	Stage IIA	14	2	1	-1.0921
TCGA-BR-8372		63	951	MALE	951	LIVING	Stage IIIC	951	3	1	-1.0921
TCGA-BR-A4QM		65	156	MALE	156	LIVING	Stage IIIA	156	3	1	-1.0921
TCGA-F1-A72C		68	346	MALE	346	LIVING	Stage IIA	346	2	1	-1.0921
TCGA-BR-7707		69	1090	FEMALE	1090	LIVING	Stage IB	1090	1	2	-1.0921
TCGA-VQ-A91K		69	1862	MALE	1862	LIVING	Stage IIIA	1862	3	1	-1.0921
TCGA-VQ-A94T	342	73		MALE	342	DECEASED	Stage IIIB	342	3	1	-1.0921
TCGA-BR-8486		90	615	FEMALE	615	LIVING	Stage IA	615	1	2	-1.0921
TCGA-CD-A4MJ		60	384	MALE	384	LIVING	Stage IB	384	1	1	-1.0803
TCGA-VQ-A8P2		68	1160	MALE	1160	LIVING	Stage IIIA	1160	3	1	-0.9459
TCGA-3M-AB46		70	1765	MALE	1765	LIVING	Stage IB	1765	1	1	-0.918
TCGA-D7-6818	376	53	376	MALE	376	DECEASED	Stage IIIA	376	3	1	-0.6213
TCGA-FP-A4BE		55	337	MALE	337	LIVING	Stage IIA	337	2	1	-0.6213
TCGA-BR-6458	588	57	41	FEMALE	588	DECEASED	Stage IIB	588	2	2	-0.6213
TCGA-BR-7958		60	899	MALE	899	LIVING	Stage IIIB	899	3	1	-0.6213
TCGA-BR-8487		64	34	FEMALE	34	LIVING	Stage IIA	34	2	2	-0.6213
TCGA-BR-6802		65	940	MALE	940	LIVING	Stage IIIA	940	3	1	-0.6213
TCGA-BR-7197		69	280	MALE	280	LIVING	Stage II	280	2	1	-0.6213
TCGA-BR-6457		69	416	MALE	416	LIVING	Stage IIA	416	2	1	-0.6213
TCGA-CD-5801	401	69	15	MALE	401	DECEASED	Stage IIIA	401	3	1	-0.6213
TCGA-HU-A4G8		71	544	FEMALE	544	LIVING	Stage IIB	544	2	2	-0.6213
TCGA-IN-A6RN		72	594	FEMALE	594	LIVING	Stage IIA	594	2	2	-0.6213
TCGA-HU-A4GU		73	200	MALE	200	LIVING	Stage IIB	200	2	1	-0.6213
TCGA-VQ-AA68		52	1328	FEMALE	1328	LIVING	Stage IIIC	1328	3	2	-0.4869
TCGA-HU-A4GN		61	912	MALE	912	LIVING	Stage IIA	912	2	1	-0.4869
TCGA-BR-6852		64	1367	FEMALE	1367	LIVING	Stage IIA	1367	2	2	-0.4869
TCGA-VQ-A8PT		65	900	MALE	900	LIVING	Stage IIIB	900	3	1	-0.4869
TCGA-R5-A7ZE	554	66		FEMALE	554	DECEASED	Stage IIIA	554	3	2	-0.4869
TCGA-BR-A4PE		68	621	FEMALE	621	LIVING	Stage IB	621	1	2	-0.4869
TCGA-VQ-A924	1686	69		MALE	1686	DECEASED	Stage II	1686	2	1	-0.4869
TCGA-BR-4184	212	70	0	MALE	212	DECEASED	Stage IIIA	212	3	1	-0.4869
TCGA-D7-A6EY	348	72		FEMALE	348	DECEASED	Stage IIIB	348	3	2	-0.4869
TCGA-CD-8536		74	378	MALE	378	LIVING	Stage II	378	2	1	-0.4869
TCGA-KB-A93J		78	1124	MALE	1124	LIVING	Stage II	1124	2	1	-0.4869
TCGA-VQ-A8E3	661	79		MALE	661	DECEASED	Stage IIA	661	2	1	-0.4869
TCGA-MX-A5UJ		86	600	FEMALE	600	LIVING	Stage IIIA	600	3	2	-0.4869
TCGA-BR-8381		51	224	MALE	224	LIVING	Stage IIB	224	2	1	-0.459
TCGA-VQ-AA6D		52	521	FEMALE	521	LIVING	Stage IIIA	521	3	2	-0.459
TCGA-HU-A4H4		53	725	FEMALE	725	LIVING	Stage IIB	725	2	2	-0.459
TCGA-VQ-A91V		58	1297	MALE	1297	LIVING	Stage IIIA	1297	3	1	-0.459
TCGA-HU-A4GP		62	273	FEMALE	273	LIVING	Stage IIA	273	2	2	-0.459
TCGA-VQ-A8PH	389	62		MALE	389	DECEASED	Stage IIIB	389	3	1	-0.459
TCGA-D7-6526		67	523	FEMALE	523	LIVING	Stage IIIA	523	3	2	-0.459
TCGA-F1-A448		70	647	MALE	647	LIVING	Stage IIIB	647	3	1	-0.459
TCGA-CD-8526		73	381	FEMALE	381	LIVING	Stage IIIA	381	3	2	-0.459
TCGA-D7-A4YU		73	500	MALE	500	LIVING	Stage IIIB	500	3	1	-0.459
TCGA-D7-6822		77	375	MALE	375	LIVING	Stage IB	375	1	1	-0.459
TCGA-D7-A6F0		79	678	FEMALE	678	LIVING	Stage IB	678	1	2	-0.459
TCGA-CD-A4MH		86	371	FEMALE	371	LIVING	Stage IIA	371	2	2	-0.459
TCGA-VQ-A8PC	1407	65		MALE	1407	DECEASED	Stage IIIA	1407	3	1	-0.3246
TCGA-CG-4460	669	66		FEMALE	669	DECEASED	Stage IV	669	3	2	-0.3111
TCGA-BR-4279	291	43	0	MALE	291	DECEASED	Stage II	291	2	1	-0.1623
TCGA-HU-A4G2		45	739	MALE	739	LIVING	Stage IIB	739	2	1	-0.1623
TCGA-KB-A6F7		54	1935	FEMALE	1935	LIVING	Stage IB	1935	1	2	-0.1623
TCGA-CG-5719		54	31	FEMALE	31	LIVING	Stage IV	31	3	2	-0.1623
TCGA-BR-6453		54	485	MALE	485	LIVING	Stage IIA	485	2	1	-0.1623
TCGA-VQ-AA6A		56	1184	MALE	1184	LIVING	Stage IIIC	1184	3	1	-0.1623
TCGA-HU-8602		58	679	FEMALE	679	LIVING	Stage IIB	679	2	2	-0.1623
TCGA-D7-6525	406	58	181	MALE	406	DECEASED	Stage IIIA	406	3	1	-0.1623
TCGA-BR-A4CQ		58	1064	MALE	1064	LIVING	Stage IIIA	1064	3	1	-0.1623
TCGA-BR-8297		58	225	MALE	225	LIVING	Stage IIIC	225	3	1	-0.1623
TCGA-BR-8483		59	164	MALE	164	LIVING	Stage IIIA	164	3	1	-0.1623
TCGA-BR-7959		59	1010	MALE	1010	LIVING	Stage IIIA	1010	3	1	-0.1623
TCGA-VQ-A8E7		59	1138	MALE	1138	LIVING	Stage IV	1138	3	1	-0.1623
TCGA-D7-A4Z0		60	449	FEMALE	449	LIVING	Stage IIB	449	2	2	-0.1623
TCGA-BR-6563		60	1190	MALE	1190	LIVING	Stage IIB	1190	2	1	-0.1623
TCGA-BR-7716		62	1210	FEMALE	1210	LIVING	Stage IIB	1210	2	2	-0.1623
TCGA-FP-8211		62	413	MALE	413	LIVING	Stage IIB	413	2	1	-0.1623
TCGA-CD-A4MI	358	62	3	MALE	358	DECEASED	Stage IIIA	358	3	1	-0.1623
TCGA-BR-6706	549	63	66	MALE	549	DECEASED	Stage IIIA	549	3	1	-0.1623
TCGA-D7-6817		63	389	MALE	389	LIVING	Stage IIIA	389	3	1	-0.1623
TCGA-VQ-A91S		63	1000	MALE	1000	LIVING	Stage IIIB	1000	3	1	-0.1623
TCGA-R5-A7ZF	259	65		FEMALE	259	DECEASED	Stage IV	259	3	2	-0.1623
TCGA-CD-8529		65	374	MALE	374	LIVING	Stage IV	374	3	1	-0.1623
TCGA-CD-8531		66	383	FEMALE	383	LIVING	Stage IIIA	383	3	2	-0.1623
TCGA-BR-8360		66	188	MALE	188	LIVING	Stage IIA	188	2	1	-0.1623
TCGA-VQ-A925	138	66		MALE	138	DECEASED	Stage IIIA	138	3	1	-0.1623
TCGA-HU-A4G9		67	736	FEMALE	736	LIVING	Stage IA	736	1	2	-0.1623
TCGA-VQ-A92D		67	2032	MALE	2032	LIVING	Stage IB	2032	1	1	-0.1623
TCGA-VQ-A91A		67	1200	MALE	1200	LIVING	Stage IIIB	1200	3	1	-0.1623
TCGA-BR-8485		68	280	FEMALE	280	LIVING	Stage IIIC	280	3	2	-0.1623
TCGA-CG-4443		68	912	MALE	912	LIVING	Stage IA	912	1	1	-0.1623
TCGA-KB-A93G		68	613	MALE	613	LIVING	Stage IB	613	1	1	-0.1623
TCGA-VQ-AA6G	792	68		MALE	792	DECEASED	Stage IIA	792	2	1	-0.1623
TCGA-FP-A4BF	168	68	47	MALE	168	DECEASED	Stage IIIA	168	3	1	-0.1623
TCGA-CG-5734	243	68		MALE	243	DECEASED	Stage IIIA	243	3	1	-0.1623
TCGA-VQ-AA64	560	68		MALE	560	DECEASED	Stage IIIB	560	3	1	-0.1623
TCGA-BR-7704		69	1072	FEMALE	1072	LIVING	Stage II	1072	2	2	-0.1623
TCGA-BR-A4J6		69	20	FEMALE	20	LIVING	Stage IIA	20	2	2	-0.1623
TCGA-FP-7829		69	594	MALE	594	LIVING	Stage IIB	594	2	1	-0.1623
TCGA-D7-6528		70	463	FEMALE	463	LIVING	Stage IB	463	1	2	-0.1623
TCGA-BR-A4QI		70	415	FEMALE	415	LIVING	Stage IIA	415	2	2	-0.1623
TCGA-BR-8078		70	900	FEMALE	900	LIVING	Stage IIB	900	2	2	-0.1623
TCGA-R5-A7ZR	185	70		FEMALE	185	DECEASED	Stage III	185	3	2	-0.1623
TCGA-EQ-A4SO		70	494	MALE	494	LIVING	Stage IIIB	494	3	1	-0.1623
TCGA-HU-8608		70	641	MALE	641	LIVING	Stage IIIB	641	3	1	-0.1623
TCGA-VQ-A91D	356	70		MALE	356	DECEASED	Stage IIIC	356	3	1	-0.1623
TCGA-D7-A6EV		71	342	FEMALE	342	LIVING	Stage IIB	342	2	2	-0.1623
TCGA-R5-A805	281	71		MALE	281	DECEASED	Stage IIIB	281	3	1	-0.1623
TCGA-VQ-A8P8		72	942	FEMALE	942	LIVING	Stage IIB	942	2	2	-0.1623
TCGA-VQ-A8P3		72	1132	MALE	1132	LIVING	Stage IIIA	1132	3	1	-0.1623
TCGA-HU-A4HD		73	1016	MALE	1016	LIVING	Stage IIIA	1016	3	1	-0.1623
TCGA-HU-A4G6		74	738	MALE	738	LIVING	Stage IA	738	1	1	-0.1623
TCGA-VQ-A8PO	282	74		MALE	282	DECEASED	Stage IIB	282	2	1	-0.1623
TCGA-B7-A5TJ		74	335	MALE	335	LIVING	Stage IIB	335	2	1	-0.1623
TCGA-IP-7968		74	77	MALE	77	LIVING	Stage IIIB	77	3	1	-0.1623
TCGA-HF-A5NB		75	928	FEMALE	928	LIVING	Stage IIIC	928	3	2	-0.1623
TCGA-HU-A4GY		76	8	FEMALE	8	LIVING	Stage IIIA	8	3	2	-0.1623
TCGA-BR-8369		76	427	FEMALE	427	LIVING	Stage IIIB	427	3	2	-0.1623
TCGA-CD-A4MG	200	76	2	MALE	200	DECEASED	Stage IIA	200	2	1	-0.1623
TCGA-CG-4444		76	1431	MALE	1431	LIVING	Stage IIIA	1431	3	1	-0.1623
TCGA-IN-AB1X		78	411	FEMALE	411	LIVING	Stage IIA	411	2	2	-0.1623
TCGA-VQ-A8PE	675	78	422	MALE	675	DECEASED	Stage IIIB	675	3	1	-0.1623
TCGA-KB-A93H		79	1145	FEMALE	1145	LIVING	Stage IIB	1145	2	2	-0.1623
TCGA-CG-4466		81	577	FEMALE	577	LIVING	Stage IB	577	1	2	-0.1623
TCGA-CG-5728		88	1980	FEMALE	1980	LIVING	Stage IB	1980	1	2	-0.1623
TCGA-CG-4306	31	90		MALE	31	DECEASED	Stage IV	31	3	1	-0.1623
TCGA-VQ-A91W		30	1851	MALE	1851	LIVING	Stage IIIA	1851	3	1	0
TCGA-BR-A4IU		34	838	FEMALE	838	LIVING	Stage IIIA	838	3	2	0
TCGA-VQ-AA69		35	864	MALE	864	LIVING	Stage IIIA	864	3	1	0
TCGA-BR-A4J4		39	16	MALE	16	LIVING	Stage IIIB	16	3	1	0
TCGA-D7-A748	132	41		FEMALE	132	DECEASED	Stage IV	132	4	2	0
TCGA-CD-8534		41	367	MALE	367	LIVING	Stage II	367	2	1	0
TCGA-BR-6710		41	21	MALE	21	LIVING	Stage IB	21	3	1	0
TCGA-BR-8364		42	675	FEMALE	675	LIVING	Stage IIIC	675	3	2	0
TCGA-CD-8528		43	375	FEMALE	375	LIVING	Stage IIIA	375	3	2	0
TCGA-VQ-A8DT		43	1484	MALE	1484	LIVING	Stage IIIB	1484	3	1	0
TCGA-R5-A7ZI		44	2267	FEMALE	2267	LIVING	Stage IV	2267	3	2	0
TCGA-D7-8570		44	752	MALE	752	LIVING	Stage IIIB	752	3	1	0
TCGA-BR-A4IZ	273	45	24	FEMALE	273	DECEASED	Stage IIIB	273	3	2	0
TCGA-IN-A6RI		45	559	MALE	559	LIVING	Stage I	559	1	1	0
TCGA-SW-A7EB		45	176	MALE	176	LIVING	Stage IIIA	176	3	1	0
TCGA-CD-5799		45	396	MALE	396	LIVING	Stage II	396	3	1	0
TCGA-RD-A7BS	336	46		MALE	336	DECEASED	Stage IIIA	336	3	1	0
TCGA-VQ-A8PY	436	47		FEMALE	436	DECEASED	Stage IIIB	436	3	2	0
TCGA-BR-A4IV	869	47	28	MALE	869	DECEASED	Stage IIIB	869	3	1	0
TCGA-VQ-AA6B		48	1002	MALE	1002	LIVING	Stage IIIB	1002	3	1	0
TCGA-VQ-A8DV	403	48		MALE	403	DECEASED	Stage IB	403	3	1	0
TCGA-FP-8210	153	48		MALE	153	DECEASED	Stage IIIA	153	3	1	0
TCGA-BR-8286		49	895	MALE	895	LIVING	Stage II	895	2	1	0
TCGA-BR-A4J7		49	989	MALE	989	LIVING	Stage IIB	989	2	1	0
TCGA-VQ-A928	174	49		MALE	174	DECEASED	Stage IV	174	4	1	0
TCGA-VQ-A8PQ	476	50		FEMALE	476	DECEASED	Stage IV	476	4	2	0
TCGA-IN-7806		50	1106	MALE	1106	LIVING	Stage IIB	1106	2	1	0
TCGA-CD-5800		51	400	FEMALE	400	LIVING	Stage II	400	2	2	0
TCGA-VQ-A8PX		51	1964	MALE	1964	LIVING	Stage IA	1964	1	1	0
TCGA-CD-8530		51	377	MALE	377	LIVING	Stage II	377	2	1	0
TCGA-CD-A487		51	374	MALE	374	LIVING	Stage IIB	374	2	1	0
TCGA-B7-A5TK		51	288	MALE	288	LIVING	Stage IIIA	288	3	1	0
TCGA-R5-A7O7		51	1389	MALE	1389	LIVING	Stage IV	1389	3	1	0
TCGA-BR-4267	188	51	0	MALE	188	DECEASED	Stage IB	188	3	1	0
TCGA-BR-A453	185	51	92	MALE	185	DECEASED	Stage IV	185	4	1	0
TCGA-D7-A74B	217	52		FEMALE	217	DECEASED	Stage IIIB	217	3	2	0
TCGA-BR-8682		52	991	MALE	991	LIVING	Stage IIB	991	2	1	0
TCGA-CD-8532	354	52	3	MALE	354	DECEASED	Stage II	354	3	1	0
TCGA-D7-5577	782	53	263	FEMALE	782	DECEASED	Stage IIIA	782	3	2	0
TCGA-BR-8058		53	1133	FEMALE	1133	LIVING	Stage IIIB	1133	3	2	0
TCGA-BR-A44T		53	1038	FEMALE	1038	LIVING	Stage IIA	1038	3	2	0
TCGA-RD-A8N0		53	1236	FEMALE	1236	LIVING	Stage IIIB	1236	3	2	0
TCGA-D7-6524		53	543	MALE	543	LIVING	Stage II	543	2	1	0
TCGA-D7-6520		53	573	MALE	573	LIVING	Stage IIIA	573	3	1	0
TCGA-VQ-A8PJ	82	53		MALE	82	DECEASED	Stage IV	82	4	1	0
TCGA-BR-8690		54	325	FEMALE	325	LIVING	Stage IIIB	325	3	2	0
TCGA-BR-6803		54	949	FEMALE	949	LIVING	Stage IIA	949	3	2	0
TCGA-D7-8576	446	54	212	FEMALE	446	DECEASED	Stage IIIB	446	3	2	0
TCGA-HU-A4G3		54	170	MALE	170	LIVING	Stage IIB	170	2	1	0
TCGA-R5-A804	140	54		MALE	140	DECEASED	Stage IV	140	4	1	0
TCGA-BR-8588		55	389	FEMALE	389	LIVING	Stage IIB	389	2	2	0
TCGA-BR-4183	201	55	0	FEMALE	201	DECEASED	Stage IIIA	201	3	2	0
TCGA-BR-8367	801	55	33	MALE	801	DECEASED	Stage IIIB	801	3	1	0
TCGA-VQ-A8PZ		56	2233	FEMALE	2233	LIVING	Stage II	2233	2	2	0
TCGA-HU-A4GD		56	692	MALE	692	LIVING	Stage IIB	692	2	1	0
TCGA-D7-A4YT		56	434	MALE	434	LIVING	Stage IIIA	434	3	1	0
TCGA-BR-A4J5		56	862	MALE	862	LIVING	Stage IIIA	862	3	1	0
TCGA-RD-A8MV		56	3720	MALE	3720	LIVING	Stage IIIB	3720	3	1	0
TCGA-CG-4438		56	1645	MALE	1645	LIVING	Stage IV	1645	3	1	0
TCGA-BR-6709	370	57	38	FEMALE	370	DECEASED	Stage IIIB	370	3	2	0
TCGA-D7-8573		57	593	MALE	593	LIVING	Stage IIA	593	2	1	0
TCGA-D7-A747	255	57		MALE	255	DECEASED	Stage IIB	255	2	1	0
TCGA-D7-8572		57	511	MALE	511	LIVING	Stage IIB	511	2	1	0
TCGA-VQ-AA6F		57	1646	MALE	1646	LIVING	Stage IIB	1646	2	1	0
TCGA-BR-A452	229	57	20	MALE	229	DECEASED	Stage IIIA	229	3	1	0
TCGA-VQ-A8E2		57	1319	MALE	1319	LIVING	Stage IIIB	1319	3	1	0
TCGA-CG-4477		58	942	FEMALE	942	LIVING	Stage IB	942	1	2	0
TCGA-BR-8077		58	21	FEMALE	21	LIVING	Stage IIIB	21	3	2	0
TCGA-HU-A4H2		58	394	FEMALE	394	LIVING	Stage IIIB	394	3	2	0
TCGA-RD-A8N4		58	2171	FEMALE	2171	LIVING	Stage IIIA	2171	3	2	0
TCGA-BR-8296	474	58	45	FEMALE	474	DECEASED	Stage IIIC	474	3	2	0
TCGA-D7-6522		58	566	MALE	566	LIVING	Stage IB	566	1	1	0
TCGA-BR-A4IY		58	12	MALE	12	LIVING	Stage IIB	12	2	1	0
TCGA-VQ-A8PK	543	58		MALE	543	DECEASED	Stage IIIB	543	3	1	0
TCGA-CG-5717	212	58		MALE	212	DECEASED	Stage II	212	3	1	0
TCGA-CD-5802		58	406	MALE	406	LIVING	Stage II	406	3	1	0
TCGA-CD-A489	344	58	4	MALE	344	DECEASED	Stage IIA	344	3	1	0
TCGA-VQ-A91N	570	59		FEMALE	570	DECEASED	Stage IV	570	3	2	0
TCGA-CD-8535		59	390	MALE	390	LIVING	Stage IIIA	390	3	1	0
TCGA-BR-7723	874	59	139	MALE	874	DECEASED	Stage IIIB	874	3	1	0
TCGA-BR-8676		59	229	MALE	229	LIVING	Stage IIIB	229	3	1	0
TCGA-VQ-AA6K	378	59		MALE	378	DECEASED	Stage IIIC	378	3	1	0
TCGA-BR-8295	67	60	47	FEMALE	67	DECEASED	Stage IIB	67	3	2	0
TCGA-HU-A4GJ		60	650	FEMALE	650	LIVING	Stage IIIC	650	3	2	0
TCGA-B7-A5TN		60	287	MALE	287	LIVING	Stage IIB	287	2	1	0
TCGA-FP-A8CX		60	7	MALE	7	LIVING	Stage IIIC	7	3	1	0
TCGA-CD-5813	377	60	12	MALE	377	DECEASED	Stage II	377	3	1	0
TCGA-SW-A7EA		61	579	FEMALE	579	LIVING	Stage IB	579	1	2	0
TCGA-D7-A74A		61	607	FEMALE	607	LIVING	Stage IIIA	607	3	2	0
TCGA-CD-8524		61	388	FEMALE	388	LIVING	Stage II	388	3	2	0
TCGA-D7-A4YY		61	419	MALE	419	LIVING	Stage IIIB	419	3	1	0
TCGA-VQ-A91Q	633	61		MALE	633	DECEASED	Stage IV	633	3	1	0
TCGA-D7-6527	312	62	126	MALE	312	DECEASED	Stage II	312	2	1	0
TCGA-BR-8590	284	62	65	MALE	284	DECEASED	Stage IIIC	284	3	1	0
TCGA-D7-A6F2		62	476	MALE	476	LIVING	Stage IB	476	3	1	0
TCGA-BR-8371	359	62	11	MALE	359	DECEASED	Stage IIIB	359	3	1	0
TCGA-RD-A8N9		63	1083	FEMALE	1083	LIVING	Stage II	1083	2	2	0
TCGA-BR-8592	191	63	6	FEMALE	191	DECEASED	Stage IIIB	191	3	2	0
TCGA-IN-AB1V		63	479	MALE	479	LIVING	Stage IA	479	1	1	0
TCGA-BR-A4J1	22	63		MALE	22	DECEASED	Stage IIIA	22	3	1	0
TCGA-IN-A7NR		64	198	FEMALE	198	LIVING	Stage IV	198	4	2	0
TCGA-IN-A6RJ		64	379	MALE	379	LIVING	Stage IA	379	1	1	0
TCGA-D7-6820		64	344	MALE	344	LIVING	Stage IIB	344	2	1	0
TCGA-BR-8370		64	101	MALE	101	LIVING	Stage IIIB	101	3	1	0
TCGA-BR-7196		64	666	MALE	666	LIVING	Stage IV	666	4	1	0
TCGA-BR-8373		65	450	FEMALE	450	LIVING	Stage IIIA	450	3	2	0
TCGA-BR-7715		65	1023	MALE	1023	LIVING	Stage IIA	1023	2	1	0
TCGA-D7-8579		66	636	FEMALE	636	LIVING	Stage IIB	636	2	2	0
TCGA-CG-5727		66	2405	MALE	2405	LIVING	Stage II	2405	2	1	0
TCGA-MX-A663	300	66	131	MALE	300	DECEASED	Stage IIA	300	2	1	0
TCGA-D7-A6EZ	618	66	618	MALE	618	DECEASED	Stage IIIA	618	3	1	0
TCGA-HU-8243	180	66		MALE	180	DECEASED	Stage IIIC	180	3	1	0
TCGA-CG-5732	2100	66	1674	MALE	2100	DECEASED	Stage IV	2100	4	1	0
TCGA-VQ-A91Z		67	1690	FEMALE	1690	LIVING	Stage IIIA	1690	3	2	0
TCGA-BR-8687	250	67	19	FEMALE	250	DECEASED	Stage IIIC	250	3	2	0
TCGA-CG-5722		67	30	FEMALE	30	LIVING	Stage IV	30	4	2	0
TCGA-VQ-A8P5	235	67		MALE	235	DECEASED	Stage IIA	235	2	1	0
TCGA-VQ-A91Y	296	67		MALE	296	DECEASED	Stage IIIC	296	3	1	0
TCGA-BR-6705	779	68	53	FEMALE	779	DECEASED	Stage IIIB	779	3	2	0
TCGA-VQ-A8E0	562	68		MALE	562	DECEASED	Stage IIIA	562	3	1	0
TCGA-FP-8631		68	17	MALE	17	LIVING	Stage IIIA	17	3	1	0
TCGA-VQ-AA6I	491	68		MALE	491	DECEASED	Stage IIIB	491	3	1	0
TCGA-CD-A486	192	68	2	MALE	192	DECEASED	Stage IIA	192	3	1	0
TCGA-VQ-A8DL	28	69		FEMALE	28	DECEASED	Stage IIA	28	3	2	0
TCGA-CG-4305		69	485	MALE	485	LIVING	Stage II	485	2	1	0
TCGA-HU-A4GF		69	785	MALE	785	LIVING	Stage IIA	785	2	1	0
TCGA-BR-8686	635	69	17	MALE	635	DECEASED	Stage IIIB	635	3	1	0
TCGA-IN-A7NU		69	356	MALE	356	LIVING	Stage IIIB	356	3	1	0
TCGA-BR-8384		69	113	MALE	113	LIVING	Stage IIIC	113	3	1	0
TCGA-VQ-A8PD	496	69		MALE	496	DECEASED	Stage IIIC	496	3	1	0
TCGA-D7-6815		70	486	FEMALE	486	LIVING	Stage IIB	486	2	2	0
TCGA-BR-8365	533	70	90	FEMALE	533	DECEASED	Stage IIA	533	3	2	0
TCGA-RD-A8N1		70	3519	MALE	3519	LIVING	Stage IIIB	3519	3	1	0
TCGA-VQ-A922	275	70	262	MALE	275	DECEASED	Stage IV	275	3	1	0
TCGA-CG-4469	215	70		MALE	215	DECEASED	Stage IV	215	3	1	0
TCGA-BR-6801		70	1223	MALE	1223	LIVING	Stage IIA	1223	3	1	0
TCGA-BR-A4J2		70	431	MALE	431	LIVING	Stage IIB	431	3	1	0
TCGA-VQ-A94U		70	819	MALE	819	LIVING	Stage IIB	819	3	1	0
TCGA-VQ-A8DZ	396	70		MALE	396	DECEASED	Stage IV	396	4	1	0
TCGA-HJ-7597	805	71		FEMALE	805	DECEASED	Stage IB	805	1	2	0
TCGA-HU-A4GT		71	198	FEMALE	198	LIVING	Stage IIA	198	2	2	0
TCGA-EQ-8122	243	71	237	FEMALE	243	DECEASED	Stage IIB	243	2	2	0
TCGA-BR-8081		71	981	FEMALE	981	LIVING	Stage IIB	981	2	2	0
TCGA-BR-A4J8		71	7	FEMALE	7	LIVING	Stage IIIB	7	3	2	0
TCGA-CG-5720	30	71		MALE	30	DECEASED	Stage IB	30	1	1	0
TCGA-HU-A4H5		71	724	MALE	724	LIVING	Stage IB	724	1	1	0
TCGA-ZA-A8F6		71	525	MALE	525	LIVING	Stage IB	525	3	1	0
TCGA-CD-8527	218	72	2	FEMALE	218	DECEASED	Stage II	218	2	2	0
TCGA-BR-A4PD		72	628	FEMALE	628	LIVING	Stage IIB	628	2	2	0
TCGA-D7-A6EX		72	86	FEMALE	86	LIVING	Stage IIIA	86	3	2	0
TCGA-HU-A4H6		72	476	FEMALE	476	LIVING	Stage IIIA	476	3	2	0
TCGA-VQ-A8PU	832	72	717	FEMALE	832	DECEASED	Stage IIIA	832	3	2	0
TCGA-D7-8578		72	643	MALE	643	LIVING	Stage IB	643	1	1	0
TCGA-HU-8245		72	552	MALE	552	LIVING	Stage IIA	552	2	1	0
TCGA-D7-8574		72	523	MALE	523	LIVING	Stage IIIA	523	3	1	0
TCGA-BR-A4PF		72	35	MALE	35	LIVING	Stage IIIB	35	3	1	0
TCGA-CG-5725	457	72		MALE	457	DECEASED	Stage IB	457	3	1	0
TCGA-CG-4455		72	366	MALE	366	LIVING	Stage II	366	3	1	0
TCGA-RD-A8MW	1153	72	1153	MALE	1153	DECEASED	Stage IIIB	1153	3	1	0
TCGA-HU-A4H0		72	64	MALE	64	LIVING	Stage IIIC	64	3	1	0
TCGA-IN-A7NT		73	323	FEMALE	323	LIVING	Stage IIB	323	3	2	0
TCGA-BR-8677		74	813	FEMALE	813	LIVING	Stage IIIB	813	3	2	0
TCGA-BR-7901	105	74	29	MALE	105	DECEASED	Stage IIB	105	2	1	0
TCGA-D7-5579		74	636	MALE	636	LIVING	Stage IIIA	636	3	1	0
TCGA-HU-A4GC		74	99	MALE	99	LIVING	Stage IIIB	99	3	1	0
TCGA-VQ-A94O	640	74		MALE	640	DECEASED	Stage IIIC	640	3	1	0
TCGA-CG-4301		75	92	FEMALE	92	LIVING	Stage IV	92	3	2	0
TCGA-HU-8610		75	23	MALE	23	LIVING	Stage IA	23	1	1	0
TCGA-D7-8575	554	75	7	MALE	554	DECEASED	Stage IIIA	554	3	1	0
TCGA-BR-6707	605	75	30	MALE	605	DECEASED	Stage IIA	605	3	1	0
TCGA-D7-6518		75	582	MALE	582	LIVING	Stage IIIA	582	3	1	0
TCGA-VQ-AA6J		75	838	MALE	838	LIVING	Stage IIIB	838	3	1	0
TCGA-BR-4255	124	76	0	FEMALE	124	DECEASED	Stage IIIA	124	3	2	0
TCGA-IN-A6RS		76	383	MALE	383	LIVING	Stage IA	383	1	1	0
TCGA-BR-8678		76	754	MALE	754	LIVING	Stage IB	754	1	1	0
TCGA-CG-4475		76	699	MALE	699	LIVING	Stage IIB	699	2	1	0
TCGA-HU-8249		76	881	MALE	881	LIVING	Stage IIIA	881	3	1	0
TCGA-VQ-A8PS	406	76		MALE	406	DECEASED	Stage IIIA	406	3	1	0
TCGA-VQ-A8PF	76	76		MALE	76	DECEASED	Stage IIIB	76	3	1	0
TCGA-D7-A6ET		76	804	MALE	804	LIVING	Stage IIIB	804	3	1	0
TCGA-HU-8244		77	742	FEMALE	742	LIVING	Stage IA	742	1	2	0
TCGA-FP-7998		77	678	MALE	678	LIVING	Stage IIIC	678	3	1	0
TCGA-FP-7916	428	77	92	MALE	428	DECEASED	Stage IIIC	428	3	1	0
TCGA-BR-4280	201	78	0	FEMALE	201	DECEASED	Stage III	201	3	2	0
TCGA-RD-A8N6	272	78		FEMALE	272	DECEASED	Stage IIIA	272	3	2	0
TCGA-CD-5803	341	78	2	FEMALE	341	DECEASED	Stage II	341	3	2	0
TCGA-CG-5718	1095	78	31	FEMALE	1095	DECEASED	Stage II	1095	3	2	0
TCGA-VQ-A91U	52	78		MALE	52	DECEASED	Stage IIIA	52	3	1	0
TCGA-MX-A5UG	113	78		MALE	113	DECEASED	Stage IIIA	113	3	1	0
TCGA-CD-A48C	353	79	4	FEMALE	353	DECEASED	Stage IIB	353	2	2	0
TCGA-ZQ-A9CR	24	79		FEMALE	24	DECEASED	Stage IIIC	24	3	2	0
TCGA-F1-6875	2197	79		MALE	2197	DECEASED	Stage IA	2197	1	1	0
TCGA-F1-6874		79	440	MALE	440	LIVING	Stage IB	440	1	1	0
TCGA-FP-8099		79	519	MALE	519	LIVING	Stage IIA	519	2	1	0
TCGA-CG-4300	609	79		MALE	609	DECEASED	Stage IIIB	609	3	1	0
TCGA-BR-8591		79	856	MALE	856	LIVING	Stage IIIC	856	3	1	0
TCGA-BR-8366		80	29	FEMALE	29	LIVING	Stage IIA	29	2	2	0
TCGA-BR-4253	124	80	0	FEMALE	124	DECEASED	Stage IIIA	124	3	2	0
TCGA-RD-A8NB	513	80		FEMALE	513	DECEASED	Stage IIIA	513	3	2	0
TCGA-CG-5730		80	122	FEMALE	122	LIVING	Stage IV	122	3	2	0
TCGA-D7-5578		80	385	MALE	385	LIVING	Stage IIIA	385	3	1	0
TCGA-IN-8462		80	572	MALE	572	LIVING	Stage IIB	572	3	1	0
TCGA-CG-4449		81	580	MALE	580	LIVING	Stage II	580	2	1	0
TCGA-VQ-A927	200	81		MALE	200	DECEASED	Stage IIIB	200	3	1	0
TCGA-HU-8604		82	694	FEMALE	694	LIVING	Stage IIA	694	2	2	0
TCGA-CD-8525		82	383	FEMALE	383	LIVING	Stage IIIA	383	3	2	0
TCGA-RD-A7C1	507	82		MALE	507	DECEASED	Stage IB	507	1	1	0
TCGA-CD-5798		82	408	MALE	408	LIVING	Stage II	408	2	1	0
TCGA-CG-4437		83	245	MALE	245	LIVING	Stage II	245	2	1	0
TCGA-CG-5723		83	3196	MALE	3196	LIVING	Stage II	3196	2	1	0
TCGA-CG-4441	426	83		MALE	426	DECEASED	Stage IIIA	426	3	1	0
TCGA-CG-4304		84	822	MALE	822	LIVING	Stage IB	822	1	1	0
TCGA-IN-A6RL	406	84	158	MALE	406	DECEASED	Stage IIIA	406	3	1	0
TCGA-EQ-5647	19	86		FEMALE	19	DECEASED	Stage IV	19	4	2	0
TCGA-CG-5724	366	59		MALE	366	DECEASED	Stage IV	366	3	1	0.1479
TCGA-VQ-A8DU	166	63		MALE	166	DECEASED	Stage IIIA	166	3	1	0.1479
TCGA-CG-4436		57	243	MALE	243	LIVING	Stage IB	243	1	1	0.3102
TCGA-RD-A7BT	262	66		MALE	262	DECEASED	Stage IV	262	3	1	0.3102
TCGA-BR-6565	279	67	19	MALE	279	DECEASED	Stage IIB	279	2	1	0.3102
TCGA-D7-A4YV	180	69	180	FEMALE	180	DECEASED	Stage IIB	180	2	2	0.3102
TCGA-IN-A6RR	205	84		MALE	205	DECEASED	Stage IIIA	205	3	1	0.3102
TCGA-D7-A4YX		63	1108	MALE	1108	LIVING	Stage IIB	1108	2	1	0.6204
TCGA-HU-A4GQ	3	71		MALE	3	DECEASED	Stage IIIC	3	3	1	0.6204
TCGA-VQ-A91E		67	664	FEMALE	664	LIVING	Stage IIIB	664	3	2	0.7683
TCGA-BR-8361		71	946	FEMALE	946	LIVING	Stage IIIC	946	3	2	0.7683
TCGA-CG-4440	122	68		FEMALE	122	DECEASED	Stage IV	122	3	2	0.9306
TCGA-CG-4465	274	69		FEMALE	274	DECEASED	Stage IV	274	3	2	0.9306
TCGA-FP-8209	1811	49		MALE	1811	DECEASED	Stage IB	1811	3	1	#N/A
TCGA-CG-4472		49	365	MALE	365	LIVING	Stage IV	365	4	1	#N/A
TCGA-RD-A8N2		59	3540	FEMALE	3540	LIVING	Stage IB	3540	3	2	#N/A
TCGA-BR-8362	398	65	11	MALE	398	DECEASED	Stage IIIC	398	3	1	#N/A
TCGA-KB-A6F5		73	169	MALE	169	LIVING	Stage IIIA	169	3	1	#N/A
